# Supplementary material for: Knowledge, Attitudes, and Practices towards Influenza Vaccine among Guangzhou Residents: A Cross-Sectional Study
Source: Vaccines (Basel). 2024 Oct 14;12(10):1169. doi: 10.3390/vaccines12101169 (PMC11511243; doi:10.3390/vaccines12101169)
Supplement: Supplementary file 1 [file vaccines-12-01169-s001.zip]

Archive with 1 entries (1 files):
- vaccines-3189325-supplementary.pdf
